# Supplementary material for: Factors Associated with Polyp Detection Rate in European Colonoscopy Practice: Findings of The European Colonoscopy Quality Investigation (ECQI) Group
Source: Int J Environ Res Public Health. 2022 Mar 13;19(6):3388. doi: 10.3390/ijerph19063388 (PMC8954761; doi:10.3390/ijerph19063388)
Supplement: Supplementary file 1 [file ijerph-19-03388-s001.zip]

Archive with 1 entries (1 files):
- ijerph-1577673-supplementary materials.pdf
